# Supplementary material for: Oncogenic switch and single-agent MET inhibitor sensitivity in a subset of EGFR-mutant lung cancer
Source: Sci Transl Med. Author manuscript; Available in PMC 2021 Nov 28. (PMC8627689; doi:10.1126/scitranslmed.abb3738)
Supplement: Supp_Data_S1 [file NIHMS1758040-supplement-Supp_Data_S1.zip]

Archive with 1 entries (1 files):
- scitranslmed.abb3738_Data_file_S1.xlsx
