# Supplementary material for: Oncogenic switch and single-agent MET inhibitor sensitivity in a subset of EGFR-mutant lung cancer
Source: Sci Transl Med. Author manuscript; Available in PMC 2021 Nov 28. (PMC8627689; doi:10.1126/scitranslmed.abb3738)
Supplement: Supp_Data_S1 [file NIHMS1758040-supplement-Supp_Data_S1.zip › scitranslmed.abb3738_Data_file_S1.xlsx]

## Sheet: Fig. 1B
Allele Expression Frequencies by Targeted NGS
	Mutant EGFR			WT EGFR
81	39.0371	51.4556	62.3184	60.9629	48.5444	37.6816
161	80.8082	80.9432	79.1812	19.1918	19.0568	20.8188
307	60.7017	51.3479	45.5473	39.2983	48.6521	54.4527

## Sheet: Fig. 1C
Tumor volumes (mm3)
DFCI81																		DFCI161
	Day	Vehicle			Erlotinib			Crizotinib			Combo									Vehicle QD										Erlotinib 50 mpk										Crizotinib 100 mpk
	-6	37.3	50.8	68.8	67.6	51.3	68.8	61	37.8	45.3	53	26.6	59.9					-1	-1
	-4	35	61.1	62.5	72.5	71.4	74.4	68.9	65	87.5	57.7	63.6	61.4					0	0			79.35	65.49	86.69	222.36	143.8	174.17	112.31	102.48	154.84	67.17	237.16	90.77	84.59	82.58	160.46	107.77									182.83	129.21	97.74	185.13
	1	114.9	140.4	148.8	173.4	80	140.4	78.4	126.5	249.6	128.8	90.6	137.3					1	1	170.87																				237.24	139.46	202.37	134.31	188.92
	4	320.3	258.8	392.7	265.6	204.9	352.5	38.3	62.5	73	53.7	49.4	73					3	3			148.56	132.44	184.5	262.67	201.33	231.84	161.31	171.75	221	96.87	359.56	139.01	206.36	88.75	151.72	143.86									295.98	322.91	120.15	102.4
	8	537	887.6	986.1	601.9	618.4	766.3	35.2	58.8	55	43.5	18.9	59.2					4	4	224.38																				172.64	99.83			89.33
	11	761.4	1169.6	1988.1	778.9	1116.4	1411.2	0	43.6	33.6	0	0	38.8					5	5																							83.36	82
	15				868.3	2013.9	1620	24.6	29.6	39.7	0	0	39.7					7	7			113.06	73.86	209.65	231.86	225.75	211.16	120.52	160.02	194.31	78.58	316.09	129.4	165.03	127.59	80.28	161.7									225.29	340.15	101.32	147.37
	18							0	31.2	87.5	0	0	40.3					8	8	238.88																				96.51	73.17	74.45	50.99	82.13
	22							0	31.2	87.5	0	0	40.3					10	10			135.18	135.06	254.47	342.67	309.42	402.1	146.99	257.26	323.69	139.41	544.47	221.03	337.64	217.55	135.82	308.15									199.69	363.21	105.51	157.05
	25							0	28.7	26	0	0	24.5					11	11	278.5																				51.68	65.69			54.84
	30							0	0	0	0	0	30.4					12	12																							48.4	51.87
	32							0	0	0	0	0	30.4					14	14			181.8	232.61	416.05	576.28	473.85	513.68	172.1	298.69	280.97	139.96	670.9	227.93	256.17	228.02	152.68	510.54									146.16	236.38	54.12	85.94
																		15	15	295.76																				50.02	51.78	40.89	26.44	43.75
																		17	17			258.72	222.98	552.49	649.65	479.08	562.61	220.39	393.54	308.69	198.71	767.06	200.43	299.16	428.19	194.89	413.25									139.87	185.7	58.79	64.32
																		18	18	301.1																				49.52	35.01			27.14
																		19	19																							23.61	12.06
																		22	22	341.87		284.85	278.06	672.37	842.7	759.29	773.45	275.24	475.85	581.66	356.66	925.92	346.78	412.94	596.75	362.62	581.53			31.81	26.07	21.18	13.18	26.51		88.56	181.97	47.44	59.59
																		24	24			313.1	413.59	813.65	869.04	809.8	959.9	474.08	596.57	661.2	338.17	842.36	305.72	692.22	918	374.21	647.38									84.06	184.31	58.95	84.17
																		25	25	453.94																				32.09	26.05	8.15	17.63	27.37
																		27	27			328.4	337.2	1012.79	1129.48	945.8	957.18	591.24	668.35	919.34	403.44	990.72	342.57	757.26	891.97	433.83	747.56									66.77	140.85	39.65	56.27
																		28	28	658.18																				23.43	23.9	8.55	18.15
DFCI81 Study 2
Day	Vehicle								Crizotinib
-2	70.2	76.3	71.3	85	63.6	45.4			52.7	74.4	121.1	139.4	95.6	81.6	95.8	61.1
0	99.1	94.1	83.8	85	103.5	64.5			91	109.7	124.7	133.1	91	91.9	102.6	78.4
5	196	336.2	178.5	290.5	245.5	160.7			68.8	95.3	150	64.8	80.1	64.5	48.7	44.5
8	453.6	619.5	298.1	483.3	550.2	393.6			33.6	60	30.4	35.2	51.8	51.3	28.7	43.5
12	1166.4	845.2	611.6	1134.8	1771.1	822.2			57.4	20.5	62.5	30.4	25.9	44.4	42.5	60
15	1799.7	2239.2	1090.4	2042.5	2864.4	1382.8			24.3	15.3	50.6	0	53	31.9	35.3	22.9
19									40.7	33.5	13.5	0	34.4		40	25.1
22									19.1	19.1	50.8	0	20.8		14.9	14.9
26									27	0	0	0	24.5		0	17.9
29									26.3	0	0	0	24.5		0	18.5
[truncated: 45 more columns]

## Sheet: Fig. 1D
% Tumor Volume Change
DFCI81
Vehicle	Erlotinib	Vehicle	Vehicle	Vehicle	Vehicle	Vehicle	Vehicle	Erlotinib	Vehicle	Vehicle	Erlotinib	Crizotinib	Crizotinib	Crizotinib	Crizotinib	Crizotinib	Crizotinib	Crizotinib	Crizotinib	Crizotinib	Crizotinib	Crizotinib	Combo	Combo	Combo
2767.54	2517.38	2402.94	2379.6	2143.88	1816.04	1336.09	1301.19	1153.85	833.048	662.663	500.75	-100	-100	-100	-100	-100	-100	-100	-100	-100	-100	-100	-100	-100	-100
DFCI307
Vehicle	Vehicle	Vehicle	Vehicle	Osimertinib	Vehicle	Osimertinib	Osimertinib	Vehicle	Vehicle	Osimertinib	Vehicle	Osimertinib	Vehicle	Osimertinib	Vehicle	Osimertinib	Osimertinib	Osimertinib	Osimertinib	Savolitinib	Savolitinib	Savolitinib	Savolitinib	Savolitinib	Savolitinib	Savolitinib	Combo	Combo	Combo	Savolitinib	Combo	Savolitinib	Combo	Savolitinib	Combo	Combo	Combo	Combo	Combo
1714.58	1623.23	1607.42	1400.84	1345.08	1259.98	1242.52	1175.49	1156.3	1152.51	1126.84	1104.96	965.031	942.082	937.86	832.609	816.624	683.528	582.363	509.257	-41.0713	-55.2023	-56.2806	-56.6481	-62.6878	-63.2357	-63.4625	-64.4301	-64.5479	-66.1108	-67.7914	-68.5501	-69.128	-69.6417	-69.7065	-69.7083	-75.7101	-76.7337	-79.3739	-85.1774

## Sheet: Fig. 2A
IC50 (μM)
	EGFR TKI					MET TKI
H1975	0.00202661	0.0162577	0.00242488		H1975	0.928513	4.22106	0.91266
H3255	0.00313477	0.0029338	0.00870606		H3255	2.7062	2.3209	2.80999
PC9	0.049295	0.0287943	0.00566013		PC9	2.60457	2.39582	1.45686
HCC827	0.00292103	0.0020664	0.00257523		HCC827	7.93206	6.35319	1.91368
HCC827GR6	3.18058	4.52649	7.54777		HCC827GR6	9.4154	3.43544	1.42173
DFCI81	1.09653	4.98578	4.83615		DFCI81	0.007625	0.000770981	0.0242419
DFCI161	10	1.39743	5.19029		DFCI161	0.00395	0.00231831	0.000687425
EBC-1	4.19679	6.902	10		EBC-1	0.012609	0.00880755	0.00541287
H1993	3.62769	1.90068	0.732366		H1993	0.304321	0.130707	0.146165

## Sheet: Fig. 2B
Control-Normalized Viability (%)
DFCI81														DFCI161														EBC-1														HCC827GR6
n=1	CRIZOTINIB (μM)		0	0.001		0,01		0.1		1		10		n=1	CRIZOTINIB (μM)		0	0.001		0,01		0.1		1		10		n=1	CRIZOTINIB (μM)		0	0.001		0,01		0.1		1		10		n=1	CRIZOTINIB (μM)		0	0.001		0,01
			100	93.823	67.7537	62.0883	57.4733	52.4234	59.4582	34.8198	11.7304	1.18883					100	105.849	98.8841	61.7445	21.7977	17.9721	19.2599	15.7748	5.6336	1.0063					100	107.834	96.1191	54.8312	21.0946	17.9039	15.2643	9.79044	6.15091	0.543494					100	107.355	104.337	104.415	99.8563
GEFITINIB														GEFITINIB														GEFITINIB														GEFITINIB
0	100		100	93.823	67.7537	62.0883	57.4733	52.4234	59.4582	34.8198	11.7304	1.18883		0	100		100	104.818	84.9535	38.9567	17.6931	14.3566	15.3789	14.516	5.98183	1.28555		0	100		100	72.0196	98.6592	39.7148	25.0507	18.5569	19.416	10.4532	6.24783	0.656619		0	100		100	103.021	121.002	112.159	128.224
0.001	92.0885		92.0885	82.8666	65.1745	60.394	56.2114	50.8862	61.3617	35.1022	13.7662	1.76541		0.001	106.196		93.7447	116.653	89.1801	41.4243	15.5347	13.0845	10.7758	12.1416	4.5891	1.57777		0.001	110.665		76.9251	88.6551	80.7489	45.769	23.4236	19.4001	16.4529	12.9029	5.39792	0.847965		0.001	103.358		98.3788	113.191	106.338	107.885	104.422
	85.1789		85.1789	86.3203	62.0387	53.1394	52.6715	53.5529	57.1625	36.1632	9.97821	1.59409			109.042		114.37	113.187	90.7016	29.3915	7.8366	6.72392	6.15435	4.84937	2.98064	1.14074			115.389		80.7716	86.4445	69.9317	43.0067	21.1463	15.4567	18.1849	10.6636	5.05712	0.749075			103.479		106.264	99.9263	114.075	94.9153	90.9359
0.01	75.5979		75.5979	88.5652	63.466	44.4256	50.1442	43.4261	49.9339	30.0961	9.67337	1.1522		0.01	107.083		96.9569	102.113	83.2207	24.9117	4.8273	3.36357	2.92671	2.594	1.96686	1.16568		0.01	108.589		78.7018	85.1844	67.4727	38.3565	19.4224	15.3189	14.1427	9.50849	4.76285	0.74743		0.01	93.568		80.9138	91.7465	80.619	57.2234	43.3349
	76.8101		76.8101	73.8043	60.7626	40.1414	38.4188	38.8571	41.655	21.3244	8.03341	1.37669			107.916		90.279	93.9138	75.0655	13.2044	2.61581	2.0033	2.35985	2.19755	1.76864	1.00516			114.475		72.3056	74.4795	65.2788	37.5576	17.622	13.3572	12.5549	8.08963	4.64511	0.827768			87.8371		76.7133	79.8084	64.7643	37.866	34.0477
0.1	83.3511		83.3511	79.5891	48.7784	35.205	43.2701	35.2263	33.7387	19.3903	7.21934	1.68389		0.1	105.875		69.8781	87.2358	66.1324	15.1526	2.99856	2.11944	2.47041	2.03187	1.81978	1.10769		0.1	123.735		68.0927	75.665	67.785	32.2819	15.4475	10.0254	10.1979	5.77568	2.98089	0.597375		0.1	78.7312		64.9536	66.8118	53.0654	32.0242	26.3104
	82.9588		82.9588	73.2065	52.9504	40.2974	35.6906	37.7347	31.4147	21.5548	6.79045	1.4594			108.182		71.3517	85.7988	69.0836	11.7915	2.33094	2.12037	2.20896	1.45359	1.76991	1.03753			115.374		59.4177	60.4691	58.2497	24.0514	9.94234	6.9622	6.21237	3.49853	2.15866	0.53873			72.817		59.6112	63.0679	57.8803	28.0654	27.3177
1	67.9747		67.9747	65.6754	45.8683	38.2132	31.2162	33.4233	28.1537	23.2338	5.43878	1.88356		1	103.926		67.9783	74.8308	57.3573	9.86103	2.05131	1.85537	1.93111	1.80397	1.81995	0.979628		1	105.515		50.5782	53.1205	37.2358	14.1159	7.04807	4.38973	4.51674	2.72926	1.40958	0.30729		1	70.8166		58.4609	62.9101	52.0352	28.3141	24.8273
	54.2843		54.2843	54.0705	41.1162	37.8552	30.1091	32.7663	31.6285	19.6325	5.19775	1.74533			96.2936		71.6203	77.9063	47.8653	6.2508	1.7574	1.74404	1.55748	1.66357	1.7295	0.775571			84.3892		36.5615	35.7946	24.9312	8.76405	5.16738	3.49389	3.11748	1.82175	0.733068	0.141527			66.1006		48.6273	42.9615	35.975	19.7785	20.5091
10	48.9025		48.9025	39.6936	35.3232	30.1256	27.6515	30.5699	21.1094	15.2029	3.61923	1.13802		10	71.6482		45.0096	51.0249	19.5487	3.34835	2.22722	1.55672	1.61674	1.85334	1.87498	0.854945		10	25.0267		14.4787	19.0397	10.645	5.47587	2.20923	1.6889	1.33598	1.24322	0.561021	0.0985901		10	35.8243		17.2582	17.43	16.6115	9.47937	11.5781
DFCI81														DFCI161														EBC-1														HCC827GR6
n=2	CRIZOTINIB (μM)		0	0.001		0,01		0.1		1		10		n=2	CRIZOTINIB (μM)		0	0.001		0,01		0.1		1		10		n=2	CRIZOTINIB (μM)		0	0.001		0,01		0.1		1		10		n=2	CRIZOTINIB (μM)		0	0.001		0,01
			100	112.835	119.827	123.916	79.8609	39.5071	37.1631	35.9179	24.3324	4.44678					100	115.25	110.67	88.7275	26.051	20.7609	23.6041	19.3346	8.89062	1.69645					100	105.933	105.609	102.227	20.7983	11.4914	11.3754	10.2439	7.17484	0.983517					100	113.013	111.706	118.316	120.498
GEFITINIB														GEFITINIB														GEFITINIB														GEFITINIB
0	100		100	105.505	113.486	120.275	71.7903	43.2906	39.6675	46.5987	32.3937	7.03817		0	100		100	122.605	106.512	93.4884	20.7711	22.6465	18.604	18.822	8.21126	1.82977		0	100		100	101.694	106.594	66.4247	13.5919	8.49933	8.44707	6.35759	5.02105	1.06104		0	100		100	97.2973	110	105.203	119.054
0.001	104.337		116.514	110	122.018	133.67	80.2336	41.3431	44.3494	40.4689	34.6483	6.17367		0.001	115.551		105.86	108.558	109.581	86.6344	18.458	13.2711	14.4934	15.0189	6.16167	1.65395		0.001	104.053		72.5348	80.3993	77.2535	51.7462	12.0021	7.0657	6.75439	5.46376	3.67731	1.1948		0.001	129.311		85.6081	95.8784	95.0676	101.284	107.095
	113.938		104.954	115.138	118.165	120.917	55.3228	32.201	30.6067	32.3816	23.3356	4.47431			118.156		112	119.163	112.651	59.4988	9.76084	7.03126	7.81321	8.51033	2.97153	1.24912			104.386		86.0859	83.0006	84.755	51.1874	11.4094	6.85342	6.68802	5.34132	3.91748	1.23351			110.774		91.2162	96.8243	95.6081	103.041	103.986
0.01	112.497		102.752	116.606	109.45	130.367	49.4473	23.6525	24.9044	26.1614	12.785	1.93982		0.01	124.523		106.047	109.116	111.814	61.5931	7.35591	2.96716	3.04884	3.27033	1.77367	0.945395		0.01	104.089		80.9437	83.5451	81.1857	55.1428	12.4733	5.85904	5.78506	4.53358	3.54138	1.02426		0.01	133.762		80.2703	92.8378	92.2297	87.027	65.0793
	117.097		111.284	109.541	115.229	127.982	44.834	18.971	18.8039	18.8686	7.20101	0.735321			120.648		117.86	109.674	118.977	40.9271	4.36093	2.15619	2.42874	2.10009	1.37879	0.920465			102.351		86.6909	90.8651	78.4029	53.4725	9.10278	4.50823	4.43926	3.68609	2.74749	0.849909			110.152		85.8108	90.4054	87.1622	86.2838	51.528
0.1	112.146		110.367	105.596	123.303	117.339	46.5695	16.3952	17.3057	15.3768	4.7422	0.596514		0.1	123.676		102.047	114.047	112.093	42.4622	4.81814	1.96465	2.36614	1.76419	1.36902	0.923814		0.1	104.566		87.8403	82.3351	78.2214	49.1931	8.04398	2.519	2.59407	2.02238	1.8775	0.503146		0.1	125.813		85.3378	85.3378	89.527	73.5135	46.687
	121.772		101.743	119.633	121.743	123.67	27.0123	14.8709	13.592	14.6567	4.32358	0.443028			123.526		100.186	117.302	100.837	32.478	2.91284	1.9213	1.876	1.58121	1.39749	1.07767			102.17		74.3497	81.4882	75.9831	38.2049	4.29867	1.10188	0.933999	1.01857	0.878463	0.262613			109.12		82.2297	91.7568	89.7297	74.0541	38.5578
1	118.639		108.165	102.569	109.083	106.422	31.3106	13.9223	15.4219	13.2228	4.02394	0.494954		1	127.913		111.814	102.791	107.628	34.3807	3.69926	1.73944	1.79777	1.38958	1.36465	0.926419		1	104.557		66.2432	71.6273	67.5136	34.5191	4.40847	0.832365	0.694918	0.519601	0.478524	0.132789		1	126.057		81.4865	85.2027	88.6486	61.87	41.1805
	116.42		100.275	115.688	112.294	115.138	36.1251	14.9207	15.357	12.6998	3.25972	0.266881			119.34		97.7674	114.884	99.814	15.674	2.42977	1.7934	1.39665	2.03953	1.52419	1.14381			94.4615		58.8482	63.7024	51.6643	14.6136	2.37998	0.771325	0.472656	0.35977	0.297096	0.128312			101.203		81.6892	85.6081	73.2432	56.874	34.3332
10	107.157		91.2691	101.743	98.9908	79.5567	18.086	8.66064	8.48761	6.78009	1.53798	0.144037		10	123.477		77.3094	86.9542	77.2768	11.2202	1.98688	1.58447	1.63107	2.22047	2.23349	0.720744		10	75.4953		6.09891	6.41131	4.9369	2.0127	0.753297	0.356806	0.3415	0.215971	0.189655	0.0553539		10	100.307		60.2576	65.6851	64.7355	38.1656	19.9515
DFCI81														DFCI161														EBC-1
n=3	CRIZOTINIB (μM)		0	0.001		0,01		0.1		1		10		n=3	CRIZOTINIB (μM)		0	0.001		0,01		0.1		1		10		n=3	CRIZOTINIB (μM)		0	0.001		0,01		0.1		1		10		HCC827GR6
			100	88.1406	101.839	71.7746	54.275	41.449	45.2274	43.0857	36.7356	5.23676					100	86.3129	88.1011	76.8902	24.9637	17.5829	19.0401	21.1436	10.1037	1.3751					100	108.28	106.172	69.0057	15.1857	11.9009	10.1068	7.07432	2.98565	0.201334		n=3	CRIZOTINIB (μM)		0	0.001		0,01
GEFITINIB														GEFITINIB														GEFITINIB																	100	80.0944	100.528	86.3222	90.4461
0	100		100	88.1406	101.839	71.7746	54.275	41.449	45.2274	43.0857	36.7356	5.23676		0	100		100	86.3129	88.1011	76.8902	24.9637	17.5829	19.0401	21.1436	10.1037	1.3751		0	100		100	108.28	106.172	69.0057	15.1857	11.9009	10.1068	7.07432	2.98565	0.201334		GEFITINIB
0.001	94.8369		94.8369	95.0557	97.8424	78.9186	43.1128	39.4976	39.7853	42.792	36.1056	4.9803		0.001	111.667		111.667	70.0031	81.4659	61.6545	19.8231	16.9355	18.0337	15.9232	11.2082	1.51188		0.001	110.671		110.671	108.954	105.456	89.1999	17.9928	11.735	10.9393	7.39671	2.57927	0.124678		0	100		100	80.0944	100.528	86.3222	90.4461
	102.117		102.117	96.5625	94.3435	71.155	37.2781	35.1684	36.7271	34.9243	32.5565	6.97186			80.7392		80.7392	76.225	68.2917	51.7792	11.2679	12.3065	10.8317	12.686	5.87645	1.93627			112.835		112.835	102.397	105.224	83.9215	15.3527	9.98633	9.14522	6.75182	1.89539	0.273067		0.001	88.3358		88.3358	85.0856	82.9797	79.6657	78.9895
0.01	90.8728		90.8728	87.0252	74.4162	63.6259	29.9476	24.3165	24.464	26.0361	20.0336	2.11166		0.01	78.7964		78.7964	76.0747	74.9314	41.277	7.20244	5.28762	4.85082	6.50275	4.84058	2.37079		0.01	117.842		117.842	116.73	96.4608	90.9056	15.5028	10.3676	9.18159	5.90037	2.0269	0.495197			92.1185		92.1185	100.094	108.388	90.8452	83.2645
	81.152		81.152	66.6466	71.0342	45.4341	21.9289	20.2904	20.5452	21.3803	13.8045	1.07446			66.8787		66.8787	71.7534	71.2164	23.0772	3.30408	2.88416	3.29134	3.47136	3.35995	2.31983			95.4288		95.4288	99.8319	90.8465	78.6468	12.0221	8.99744	6.7256	4.42211	1.49061	0.352334		0.01	107.359		107.359	92.0352	96.2265	75.6497	55.8997
0.1	85.3907		85.3907	63.2738	81.2842	20.6988	26.3188	20.1477	18.6889	20.2418	14.2333	0.475589		0.1	65.8998		65.8998	78.7005	59.8718	33.1641	2.57237	2.57074	2.81773	3.23852	2.93567	2.8321		0.1	115.098		115.098	102.979	89.3927	61.4208	8.92581	5.26754	4.81474	2.71339	1.18751	0.344699			85.4829		85.4829	62.999	66.1362	32.2391	27.4101
	83.7334		83.7334	68.3037	76.6946	28.8323	19.5634	17.4189	19.0581	18.4352	12.8011	0.77066			87.5246		87.5246	66.799	70.6781	17.1874	2.97193	2.50866	2.51563	3.36855	2.50736	1.98365			108.66		108.66	101.374	108.188	71.9893	6.92352	3.93747	3.52927	1.9403	1.09639	0.351229		0.1	85.5413		85.5413	64.1365	79.0787	49.4119	29.1739
1	84.1599		84.1599	71.2139	73.4712	35.6763	24.1011	18.2442	15.0035	20.3892	11.655	1.46277		1	69.9969		69.9969	65.9898	71.413	20.1926	2.45399	2.73747	2.58119	3.23177	2.35021	1.61142		1	88.5183		88.5183	78.1782	82.2584	43.1774	5.77037	2.71248	2.3722	1.24407	0.662071	0.341685			66.899		66.899	69.8962	75.021	33.4327	24.5106
	58.5765		58.5765	57.3809	49.7669	24.2018	21.2165	18.7628	17.9574	14.1645	9.35534	0.744141			66.5524		66.5524	68.628	79.5158	10.8637	2.87446	2.78919	3.078	2.8529	2.94776	1.46364			95.8101		95.8101	74.2171	74.6586	28.5324	3.73553	1.96913	1.73555	1.18098	0.747267	0.18315		1	81.4705		81.4705	55.8558	59.7484	36.8086	25.2671
10	59.4503		59.4503	58.848	55.4501	19.8587	12.1249	14.1582	10.4489	11.8631	5.86274	0.452762		10	66.8421		66.8421	65.2338	56.97	11.0456	2.76447	3.03705	2.78941	3.18407	2.63695	1.46342		10	57.2779		57.2779	35.8075	35.3192	8.76154	1.70672	0.969799	0.925895	0.582	0.470081	0.190283			66.0924		66.0924	51.7917	49.3962	27.8137	22.2792
																																										10	59.068		59.068	33.2535	43.3109	16.6639	14.9844
																												EBC-1
																												n=4	CRIZOTINIB (μM)		0	0.001		0,01		0.1		1		10
																															100	94.0619	87.5848	68.5023	21.7597	16.7965	16.3979	14.297	5.97472	0.286467
																												GEFITINIB
																												0	100		100	94.0619	87.5848	68.5023	21.7597	16.7965	16.3979	14.297	5.97472	0.286467
																												0.001	108.008		108.008	92.4782	86.2	68.0318	22.7525	17.4728	16.8631	13.9701	6.89795	1.05531
																													115.771		115.771	84.7243	93.9799	59.7324	24.0238	15.1522	15.7637	13.0152	6.35779	0.700954
																												0.01	104.088		104.088	96.2837	93.4504	70.1055	18.0524	15.6037	15.0192	11.3194	5.56538	2.47555
																													99.1377		99.1377	88.524	87.2999	67.8967	18.9519	12.5264	12.3859	10.8364	4.74065	1.63204
																												0.1	94.8024		94.8024	106.319	90.9565	64.9108	11.1183	9.49647	7.43143	7.80475	3.05841	1.85766
																													95.8575		95.8575	91.9689	82.1593	56.286	8.75164	5.73304	4.21611	4.34431	1.98504	1.17241
																												1	79.9872		79.9872	76.5388	67.8942	40.0923	5.35854	3.44473	3.43137	2.58651	2.7538	0.382889
																													70.948		70.948	61.8769	75.2511	22.9835	4.33022	2.31828	2.46688	1.46836	0.695447	0.340727
																												10	25.7779		25.7779	34.5306	22.3821	7.59936	1.75555	1.47621	0.933071	0.8083	0.436878	0.196094
[truncated: 29 more columns]

## Sheet: Fig. 2C
Active Caspase 3/7 / Confluence
n=1
DFCI81						DFCI161						EBC-1						HCC827GR6
Time (hr)	DMSO	GEF	CRIZ	GEF + CRIZ		Time (hr)	DMSO	GEF	CRIZ	GEF + CRIZ		Time (hr)	DMSO	GEF	CRIZ	GEF + CRIZ		Time (hr)	DMSO	GEF	CRIZ	GEF + CRIZ
0	9.18618	8.88528	10.8365	8.77315		0		3.52169	3.83004	3.80876		0	1.70201	1.3744	0.966851	1.41437		0		1.1363	1.50419	2.03551
2	7.8138	7.59575	9.07219	8.80278		2		2.59853	3.73359	4.13987		2	0.998299	1.11262	0.560472	1.09783		2		0.599471	0.777923	0.92368
4	6.93525	7.23711	7.65452	7.9776		4		2.49402	3.92985	4.44074		4	0.950336	1.05925	0.406394	0.683516		4		0.506569	0.647997	1.1176
6	6.53107	6.44845	7.31542	7.33622		6		2.43332	4.63319	5.03962		6	0.77428	0.744896	0.344023	0.521999		6	0.299452	0.388063	0.318405	1.02028
8	6.17569	6.08793	6.81899	6.74444		8	4.42729	2.33523	4.73949	5.73184		8	0.705437	0.887136	0.304765	0.549461		8	0.188501	0.37177	0.407315	0.768703
10	5.99191	6.11182	6.94351	6.19467		10	3.0603	2.42497	5.18453	6.91835		10	0.540213	0.639766	0.428134	0.62565		10	0.201546	0.438128	0.471727	0.677084
12	5.57749	5.96011	7.04386	5.92789		12	2.87409	2.45362	5.33819	7.88692		12	0.450704	0.64358	0.445187	0.748576		12	0.218733	0.420489	0.344944	0.678926
14	5.2722	5.89183	7.12465	5.10664		14	2.39104	2.3856	5.6864	8.89957		14	0.544788	0.507426	0.497615	0.959654		14	0.234896	0.377848	0.551073	0.656337
16	4.69439	5.63525	6.7247	5.21237		16	2.15267	2.39747	6.07628	10.1512		16	0.423201	0.573721	0.511473	1.21183		16	0.246848	0.384454	0.402152	0.572314
18	4.43309	4.80378	6.52406	5.17609		18	1.93078	2.25118	6.46872	11.1085		18	0.454348	0.592985	0.749562	1.35804		18	0.224749	0.392105	0.40263	0.642676
20	4.03934	4.78107	6.71967	5.81373		20	1.85698	2.34364	6.78453	12.0013		20	0.498406	0.567254	0.816822	1.2742		20	0.243094	0.410121	0.420742	0.736403
22	4.1047	4.65482	6.32887	6.25516		22	1.87178	2.51584	7.05652	12.7313		22	0.416818	0.652358	0.953684	1.53642		22	0.227166	0.46695	0.348226	0.685529
24	4.19348	4.48221	5.77872	5.80966		24	1.91607	2.40131	7.25579	13.3826		24	0.369859	0.634555	1.29926	2.00757		24	0.286045	0.405177	0.31943	0.807297
26	4.36125	4.03131	5.8214	5.98549		26	2.01041	2.41315	7.42384	14.3379		26	0.442387	0.708743	1.57417	2.29311		26	0.246966	0.390852	0.437475	0.891115
28	4.49467	3.71451	5.65125	6.07485		28	1.94037	2.59489	7.64485	15.1188		28	0.432931	0.732016	2.01656	2.70021		28	0.256183	0.442066	0.372358	0.929112
30	4.14523	4.21803	5.74593	6.09405		30	1.96141	2.68917	7.92769	15.7627		30	0.405281	0.700813	2.51615	3.18545		30	0.251646	0.398493	0.354641	0.958719
32	3.90304	4.36038	5.80714	6.2751		32	1.85801	2.75175	7.93643	17.0343		32	0.418942	0.678008	3.18457	3.82675		32	0.267715	0.455106	0.360044	1.24319
34	3.58609	4.24564	5.48257	6.71599		34	1.89697	2.82025	8.02386	17.6819		34	0.421322	0.676867	3.86744	4.63258		34	0.270847	0.425259	0.350192	1.21564
36	3.69698	4.04909	5.56389	6.31869		36	1.88346	2.90313	8.33083	18.5811		36	0.326548	0.767496	4.39617	5.59666		36	0.286622	0.416578	0.343729	1.18757
38	3.52731	3.71315	5.23517	6.31202		38	1.79821	3.00179	8.44433	19.4026		38	0.36121	0.842642	5.09107	6.75677		38	0.263143	0.408084	0.28539	1.18749
40	3.76987	3.68392	5.77159	6.48896		40	1.85521	2.96567	8.56279	19.967		40	0.321905	0.822815	5.93064	7.84181		40	0.302792	0.412954	0.308064	1.16794
42	3.49202	3.62036	5.55882	6.63269		42	1.83717	3.08201	9.17282	20.6954		42	0.309755	0.832337	6.50941	9.17306		42	0.31866	0.435939	0.325677	1.19297
44	3.41519	3.64771	5.8302	6.61862		44	2.04097	3.15117	9.00945	21.9096		44	0.322788	0.792177	7.62599	10.1337		44	0.304724	0.460578	0.358329	1.13464
46	3.17188	3.59119	5.55472	7.04521		46	1.86585	3.15172	9.31355	22.6986		46	0.326165	0.733623	8.66606	10.9821		46	0.324189	0.422	0.361569	1.24396
48	3.18606	3.52017	5.91632	7.09903		48	1.89873	3.16606	9.58553	23.9661		48	0.345237	0.757773	9.62502	12.8536		48	0.315546	0.416068	0.358287	1.36564
50	3.04288	3.32471	5.6502	7.82847		50	1.92708	3.1105	9.97863	24.7344		50	0.353703	0.698915	10.445	13.9392		50	0.29781	0.434395	0.320308	1.48754
52	2.90322	3.43073	5.32951	8.01543		52	1.9007	3.17273	10.0137	25.5569		52	0.341391	0.73018	11.9335	15.9931		52	0.299799	0.441437	0.317876	1.49596
54	2.83856	3.18559	5.97341	8.40456		54	1.99427	3.11585	10.449	25.1079		54	0.339014	0.698125	13.1888	17.782		54	0.273429	0.414044	0.327375	1.63941
56	3.01848	3.06763	6.26271	8.30232		56	1.99864	3.23037	10.5718	25.6909		56	0.312552	0.651818	14.1997	19.0235		56	0.300585	0.451659	0.277505	1.80851
58	3.10082	3.14994	7.01237	8.86387		58	2.05503	3.19401	10.966	25.6291		58	0.302415	0.673476	15.4346	21.3323		58	0.305629	0.435501	0.32537	1.86679
60	3.00376	3.31374	7.06197	9.29548		60	2.02499	3.10958	11.8809	26.0427		60	0.299898	0.667232	16.049	22.9025		60	0.324785	0.45489	0.355657	2.08752
62	2.9881	3.32757	7.78421	9.62894		62	2.06286	3.06895	12.2112	26.481		62	0.312325	0.642392	16.833	22.9989		62	0.346776	0.491228	0.407986	2.17734
64	2.96004	3.48373	7.95691	9.54005		64	2.01566	3.12044	13.0952	26.2433		64	0.311077	0.644657	16.7055	23.3281		64	0.352834	0.54637	0.43324	2.36649
66	3.09219	3.51444	8.13323	9.2156		66	2.02452	2.98798	14.1967	27.2089		66	0.35206	0.622737	17.6605	25.5324		66	0.377997	0.564664	0.452512	2.32914
68	3.02758	3.29918	7.88858	9.47545		68	1.9554	3.00592	15.8885	27.5275		68	0.358939	0.607521	17.8269	26.1083		68	0.379088	0.542567	0.380086	2.57807
70	2.82595	3.31244	8.41595	9.88476		70	1.95805	2.92528	16.2478	27.7955		70	0.361474	0.612781	18.7573	25.4845		70	0.396027	0.535925	0.407887	2.77628
72	2.97183	3.5467	8.0309	9.88133		72	2.07422	2.91347	17.4923	28.5931		72	0.354343	0.583749	19.3449	26.4958		72	0.395245	0.552467	0.433915	2.76214
74	3.09435	3.47714	8.69051	10.3497		74	2.06494	2.90325	18.5887	28.8959		74	0.320423	0.594589	18.5759	25.4724		74	0.410127	0.55916	0.422364	2.86691
76	2.92677	3.60904	9.42629	10.9357		76	2.15125	2.9066	19.5636	29.2184		76	0.34027	0.634982	18.5586	25.2532		76	0.435618	0.573973	0.419927	3.00076
78	3.09917	3.60377	9.22983	10.4223		78	2.18294	2.92125	19.6155	29.2852		78	0.376132	0.625529	19.2584	24.66		78	0.425786	0.62181	0.449628	3.33139
80	3.21704	3.56862	9.44031	11.2064		80	2.3379	2.90622	21.1525	29.4561		80	0.396875	0.605262	18.0917	25.1726		80	0.446938	0.652597	0.434492	3.34613
82	3.46777	3.80868	9.824	10.8669		82	2.39686	3.00315	21.5509	29.7585		82	0.401711	0.589799	18.797	23.6799		82	0.47986	0.673097	0.485233	3.37685
84	3.69232	3.80864	10.1424	11.545		84	2.42605	2.95292	22.5838	29.6951		84	0.424414	0.636506	19.2835	23.6185		84	0.49328	0.690512	0.522753	3.35525
86	3.82604	3.96409	10.6276	10.8973		86	2.4956	2.99776	23.5031	29.5443		86	0.477247	0.648463	20.29	23.3585		86	0.524821	0.673728	0.560955	3.55034
88	4.03576	4.22321	10.1993	11.3012		88	2.5561	3.03654	23.5415	30.4009		88	0.513183	0.615515	20.6934	22.7468		88	0.56567	0.707615	0.54054	3.48956
90	4.37464	4.32186	10.9479	11.0884		90	2.6496	3.11715	24.5946	30.1578		90	0.520358	0.636334	20.3827	21.5409		90	0.600281	0.747324	0.651331	3.61445
92	4.57931	4.34763	11.2319	11.4199		92	2.66636	3.198	24.3697	29.9832		92	0.553035	0.637703	20.7537	20.5757		92	0.684581	0.738609	0.705951	3.68242
94	4.70361	4.3927	11.3506	11.8723		94	2.7646	3.15557	26.0082	29.2976		94	0.613906	0.657032	21.0506	20.1463		94	0.7075	0.767004	0.757737	3.76917
96	4.91003	4.66418	12.436	11.5993		96	2.73676	3.18734	26.8109	29.3724		96	0.701315	0.713573	20.2227	19.1367		96	0.836911	0.849022	0.805957	3.63199
98	5.34593	4.86654	11.8245	12.5909		98	2.74589	3.30208	28.6324	29.8604		98	0.749563	0.752455	19.6609	18.204		98	0.877644	0.90956	0.831036	3.78687
100	5.64899	4.97573	12.2883	12.6585		100	2.89075	3.24868	29.1005	30.3438		100	0.755059	0.829059	19.6185	17.0147		100	0.918628	0.958433	0.84352	3.55598
n=2
DFCI81																				DFCI161																				HCC827GR6
Time (hours)	DMSO						Gefitinib						Crizotinib							Time (hours)	DMSO						Gefitinib						Crizotinib							Time (hours)	DMSO						Gefitinib
0	1.57642	1.81026	1.55515	1.77596	1.47389	1.55991	1.8018	1.8415	1.53895	1.50442	1.89353	1.68539	2.34776	1.72531	2.03081	1.66667	1.89432	1.83762		0	0.530531	0.573771	0.688623	0.469062	0.530164	0.497561	0.837989	0.760499	0.706638	0.477099	0.660592	0.630165	0.735444	0.760736	0.601504	0.690073	0.630631	0.628445		0	0.903614	0.979229	1.0574	1.13296	0.837697	1	1.04712	1.02843	1.06885
2	2.1022	2.3511	1.61699	2.11838	1.82609	1.87005	2.2784	2.26757	2.32493	1.86528	2.23926	2.48691	2.54101	2.38806	2.41109	2.07317	2.69113	2.42086		2	0.79803	0.778688	0.856299	0.695088	0.575414	0.647549	1.71892	1.75478	1.49744	1.26354	1.47456	1.45709	2.27723	1.74825	1.82474	1.80876	1.80509	1.91111		2	1.04972	0.92545	0.902256	1.02273	0.848624	1.0452	0.985916	1.08033	1.00865
4	2.54237	2.84768	2.03079	3.10356	2.76923	2.24684	2.83414	2.77427	2.74011	2.34973	2.64228	2.88312	3.02824	2.4817	2.94777	2.46667	2.9375	2.84698		4	0.976331	0.979021	0.977295	1.13749	0.68662	0.828025	2.39057	2.73769	2.24101	1.93878	2.46237	2.28718	3.16951	2.87454	2.78252	3.13003	2.72131	3.05463		4	1.09415	1.03704	0.932754	1.12329	0.892116	1.07091	1.40056	1.50997	1.14206
6	3.02318	3.2122	2.27601	3.0186	2.88026	2.52074	3.35121	3.19081	3.25682	2.68786	2.6738	3.17585	3.25034	3.1491	2.74799	2.96994	3.14527	3.57261		6	1.36179	1.15385	1.34446	1.48688	0.895255	0.944596	2.89294	2.94529	3.04396	3.04559	3.06488	2.84365	3.90545	3.87729	3.58719	3.83562	3.50225	3.54765		6	1.75342	1.27226	1.05386	1.50142	1.11597	1.4817	2.01868	2.15517	1.83516
8	2.77228	3.23729	2.1877	2.59494	3.06061	2.70538	3.48569	3.24886	2.72727	2.44032	2.73292	3.28804	3.23549	3.32317	3.31815	2.81414	2.80934	3.29527		8	1.73428	1.44855	1.52714	1.81035	1.1614	1.31059	3.40698	3.81007	3.90298	3.31034	3.54416	3.49687	4.62527	4.40541	3.98048	4.3385	3.88701	3.92898		8	1.95767	1.80879	1.20507	1.75978	1.16883	1.6442	2.6	2.52149	2.12575
10	3.47175	3.68979	2.79797	3.00371	3.15159	2.63678	3.49745	3.0888	3.67904	3.04985	3.87962	3.11828	3.97869	3.59959	3.05395	3.43728	3.61242	3.75449		10	2.28891	1.79695	2.09784	2.04142	1.42352	2.05152	4.55206	4.35867	4.28571	4.02893	3.98913	3.88247	5.4102	5.45076	4.42642	4.85388	4.72859	4.87334		10	1.84729	1.72018	1.61926	2	1.4862	2.03125	3.55685	3.04598	3.02341
12	3.38585	3.04404	2.93475	3.22884	2.98507	2.56015	3.66624	2.7255	3.5493	2.73936	3.12102	3.23607	3.84483	3.37349	3.30739	3.44051	3.07942	3.92351		12	2.47156	2.03441	2.62465	2.51418	1.78261	2.19771	4.63905	5.16245	4.74576	3.95228	3.85928	4.33983	6.0904	5.9517	4.89559	5.5019	4.83373	4.93413		12	2.05379	2.36902	1.8595	2.66667	1.88641	2.46073	3.82609	3.56353	2.82353
14	3.75427	3.56394	3.22802	3.31169	3.47692	3.29056	4.01712	3.49029	4.09942	2.99435	3.68509	3.01546	4.90453	4.30107	3.91636	3.61277	3.76654	4.51		14	2.72262	2.17348	2.98751	2.67431	2.09833	2.29669	4.99417	5.67857	5.41763	5.12712	5.01738	4.90217	6.47194	6.10709	6.06667	6.55667	5.94315	6.00264		14	2.5908	2.31461	2.06827	2.69542	2.08925	2.71605	3.53801	3.8874	3.16418
16	3.74331	3.62412	3.07351	2.96407	3.71014	3.21321	4.116	3.19149	3.92265	3.62468	3.60947	3.48601	4.47516	4.02857	4.0566	3.60502	3.63636	4.27058		16	2.93522	2.64244	2.90729	2.7117	2.46893	2.48709	5.86747	6.36935	5.8871	5.45637	5.13453	5.38377	7.24221	7.35562	6.88415	6.44258	6.25628	6.54242		16	2.26721	2.35537	2.43007	3	2.23035	3	3.66848	4.10714	3.22835
18	3.74384	3.59849	3.3485	3.15756	3.39233	3.32308	4.08289	3.61033	3.73259	3.08861	3.9273	3.8404	4.44973	4.22271	3.95062	3.66883	3.77834	4		18	2.83412	2.88102	3.07273	3.15423	2.62891	2.93333	6.23643	6.51332	6.33017	6.14968	5.43353	6.17813	7.50306	7.91936	7.47559	7.69231	6.88481	7.72791		18	2.48577	2.14149	2.15686	2.84404	2.19634	2.77292	3.74346	3.9642	3.65123
20	3.77418	3.21875	3.42593	3.07692	3.2687	3.20588	4.10037	3.45999	3.53887	3.35821	3.35312	3.34906	4.22894	3.94813	3.24324	3.30409	4.19453	4.04255		20	3.04937	3.13592	3.04269	3.34942	2.67782	3.0187	7.0398	7.02907	6.72189	6.08471	5.38889	6.65153	8.24341	9.09879	8.26207	7.96736	7.36292	7.68583		20	2.44328	2.10896	1.98276	2.83898	2.24649	3.19588	3.82278	3.83529	3.67246
22	3.47962	3.50096	3.29811	3.22388	3.09659	3.08139	3.80099	3.26284	3.74648	3.08081	3.87279	3.25582	3.7037	4.19162	3.7013	3.45345	3.63905	3.97015		22	3.2811	2.91509	3.00527	3.5311	2.79226	3.13673	7.08384	7.43295	6.89125	6.13542	6.36571	7.09154	8.30846	9.69858	7.94355	8.54103	7.91377	9.13313		22	2.64912	2.33628	2.22222	2.8373	1.83674	2.34657	3.8806	3.64254	3.89744
24	3.58603	3.0032	2.99094	2.72988	3.04582	3.14447	3.79412	3.72781	3.53093	2.90398	3.30435	3.42105	3.65325	4.39093	3.40176	3.58434	3.45029	3.87387		24	3.17326	3.16395	3.04618	3.29907	2.8013	3.0708	7.24907	7.85808	7.6986	6.6879	6.4557	7.02797	9.23584	10.7447	8.84286	9.42308	8.11453	8.73199		24	2.22772	1.96399	1.89394	2.44361	1.74359	2.55474	3.85135	3.15904	3.30969
26	3.73041	2.90909	3.16109	2.57703	3.02631	2.92479	4.1373	3.79205	3.52185	2.89474	3.85965	3.27869	3.45454	4.05028	3.52071	3.14121	3.3815	3.5942		26	3.34297	3.33019	3.20638	3.12674	2.72871	3.01775	7.3253	7.9875	8.02145	6.90476	6.34015	7.03003	9.29041	11.4501	8.88092	9.41463	8.13793	8.87048		26	1.95925	1.86466	1.58878	2.50464	1.58596	2.14765	3.63239	3.07217	3.15556
28	3.75375	3.40237	3.39506	2.82857	2.97927	2.83379	3.94203	3.90532	3.47938	2.74463	3.45714	3.05882	3.75385	4.05405	3.46939	3.20113	3.1831	3.65651		28	3.29457	3.30476	3.24687	3.15789	2.7896	3.05625	7.47584	8.41545	8.17229	7.20384	7.11538	6.74169	10.3576	11.6221	9.13295	9.78077	8.51312	9.06585		28	1.84932	1.70803	1.40022	2.34426	1.4447	1.93403	3.51064	3.10547	3.25581
30	3.62805	3.32344	3	2.7298	2.85714	2.87791	4.45104	3.70262	3.21696	2.67139	3.26761	3.03241	3.58209	3.79404	3.73219	3.29609	2.76836	3.75366		30	3.48768	3.50343	3.13856	3.04428	2.73068	3.03661	7.50299	9.09211	8.84661	6.90021	7.43151	7.38895	10.9784	12.2201	10.3297	9.88506	8.35408	10.314		30	1.5679	1.47355	1.30879	1.98856	1.41829	1.90345	3.65751	2.86792	3.08489
32	3.63636	2.8739	2.86127	2.96703	3.04569	2.87671	4.27325	3.80718	3.81443	2.73138	3.51801	3.10748	3.53448	3.55263	3.71831	3.14763	2.92479	3.55301		32	3.21361	3.01498	3.10981	2.98387	2.73414	3.16807	7.6555	8.91753	8.85748	7.04211	7.60579	7.57709	10.5065	12.4808	9.66717	9.67585	9.03418	10.9982		32	1.39797	1.39456	1.17703	1.88	1.17421	1.65621	3.23136	2.69928	3.10204
34	4.20027	3.03951	3.14286	3.11728	3.09589	3.08123	3.86431	3.56725	3.83041	3.15	3.54859	3.17259	3.65217	4.20245	4.0566	3.36111	3.13218	3.65559		34	3.09592	2.85714	3.16467	3.11688	2.76247	3.08984	8.5752	9.13213	9.51574	7.91011	8.15759	7.79755	10.5714	12.5681	10.2205	9.6248	9.77419	10.9773		34	1.35193	1.38186	1.15942	1.89488	1.11504	1.48695	3.06584	3.0038	2.92829
36	3.4104	3.04348	3.04225	2.75862	2.87841	2.83069	4.16667	3.61032	3.52941	2.96552	3.58696	2.93839	3.62606	3.70572	3.55191	3.69272	3.1579	3.17808		36	2.89894	2.66956	2.77291	2.87197	2.54764	2.8115	7.74912	9.02133	8.75996	7.6915	7.6413	7.7562	10.3143	12.6719	10	9.61214	8.87073	10.8291		36	1.37765	1.20229	1.04114	1.44408	0.989542	1.32353	2.64117	2.71959	2.66174
38	3.27731	3.03523	2.73459	2.78607	2.80822	2.6972	3.39425	3.61644	3.48131	3.08057	3.40426	2.97675	3.96694	3.21526	3.75	3.28042	3.25	3.1302		38	3.1299	2.70989	2.61038	2.78012	2.69718	2.86619	8.34883	9.09429	8.38674	7.4	8.47162	8.40757	10.4971	11.4925	10.1727	9.71429	9.24013	9.87139		38	1.17541	1.12762	0.963195	1.22388	0.907029	1.1167	2.49153	2.75244	2.24913
40	3.17073	3.10881	2.938	2.97368	2.66816	2.51889	3.56962	4.29825	3.5545	3.11628	3.24176	3.05361	4.31953	3.58824	3.91185	3.17333	3.37017	2.88		40	2.84859	2.67432	2.5152	2.70658	2.55349	2.97856	8.12717	9.58491	8.67102	7.76768	8.6087	8.03513	10.9692	11.6505	10.971	10.5556	9.96732	10.8475		40	1.18905	1.22137	0.914588	1.20673	0.839858	1.09589	2.26754	2.43939	2.20911
42	2.98342	3.00505	2.8841	3.36709	2.63617	2.67303	3.40206	3.69146	3.22275	2.95711	3.1383	3.00439	4.09605	3.28877	3.91304	3.0563	3.45013	2.938		42	2.96422	2.39535	2.56024	2.65613	2.41729	2.62025	8.51064	9.44901	8.98342	8.17996	8.45833	7.724	10.6808	11.8217	10.5648	9.74958	9.33225	10.7605		42	1.03531	1.09016	0.862069	1.04289	0.815627	1.025	2.25962	2.39163	2.00331
44	3.36842	3.05556	2.86445	2.89474	2.84501	2.83688	3.37439	3.52778	3.0425	3.04536	2.84987	3.18182	3.83378	3.32474	3.58639	2.8866	3.28947	3.01546		44	2.672	2.19895	2.55004	2.5886	2.27545	2.86513	7.88827	9.18108	8.44515	8.15338	8.83047	7.87788	10.5909	11.7208	9.62733	10.2873	9.14063	10.1413		44	0.939144	1.00834	0.78776	0.944139	0.832266	0.95057	2.44168	2.3589	2.05128
46	3.16883	3.1358	2.77487	3.34963	2.6226	3.05085	3.43066	3.41598	3.56818	3.26711	3.04348	3.08824	3.531	3.35917	3.29923	2.99735	2.99479	2.95918		46	2.70543	2.22944	2.45487	2.65353	2.29922	2.63445	7.87211	8.65279	8.468	8.17183	8.25688	8.03427	11.0551	11.418	9.78333	10.0546	9.58064	10.702		46	0.885989	0.9487	0.781345	0.922731	0.846246	0.852391	2.34849	2.14188	2.25806
48	2.98508	3.34951	2.56997	2.92162	2.59574	2.6328	3.78641	3.50923	3.03769	3.14103	3.16049	3.159	3.22404	3.36761	3.35026	2.95039	3.07292	2.93367		48	2.86149	2.15756	2.46671	2.627	2.1519	2.60066	7.57872	8.81506	8.85685	7.88719	8.22927	7.83525	11.6264	11.6699	9.39045	9.9633	9.61661	9.87362		48	0.847012	0.92246	0.749168	0.886872	0.758427	0.770202	2.23176	2.01031	2.10443
50	3.11392	3.0137	2.35294	2.87305	2.5625	2.51111	3.7296	3.6911	2.78146	2.95598	3.24189	3.147	3.27027	3.0402	3.05556	2.87532	3.13471	2.98201		50	2.94375	2.16968	2.36426	2.64301	2.16533	2.57616	7.8312	9.22404	8.54886	7.93233	8.29681	7.57865	10.6801	11.4449	9.42471	9.10995	9.89848	9.66184		50	0.847156	0.918555	0.757342	0.766355	0.74604	0.773918	1.84453	2.09951	1.86577
52	3.0273	3.15789	2.53968	3.5732	2.71739	2.46187	3.16667	3.31632	3.31753	3.64896	3.28947	3.22314	3.46939	3.54396	2.94271	3.241	2.87879	2.90404		52	2.94118	2.00803	2.55654	2.64097	2.26415	2.78562	8.20961	8.58209	9.02637	8.96866	8.50202	7.93499	10.89	11.2115	9.69858	10.0984	9.82579	10.5133		52	0.817166	0.849972	0.717489	0.778835	0.659656	0.733999	2.22078	1.91038	1.90667
54	2.93839	2.99528	2.5679	3.24455	2.71186	2.62931	3.06024	3.30918	3.06452	3.32584	3.86364	3.50202	4.09605	3.05912	2.80702	3.29923	3.11475	2.98246		54	2.65912	1.93152	2.3984	2.57062	2.19378	2.55975	8.17787	8.59081	9.26605	9.50902	8.63222	8.19498	10.7496	11.4085	9.47842	9.76967	9.21182	9.89529		54	0.760986	0.78598	0.666667	0.713483	0.70744	0.728182	1.84049	1.72228	1.56287
56	3.10096	2.88018	2.53695	3.08219	2.75574	2.80172	3.09693	3.59413	3.34091	2.79915	3.73711	3.17215	3.64902	3.03109	3.13158	3.14286	2.66667	2.97158		56	2.5274	1.82051	2.40582	2.37171	2.08358	2.46852	8.02254	8.69215	9.19878	9.41986	8.44467	8.32234	10.621	11.3052	9.44544	10.3259	9.75438	9.98223		56	0.753948	0.704365	0.661119	0.748075	0.65331	0.71047	1.92757	1.70146	1.70843
58	2.84738	2.53763	2.65854	2.88939	2.72908	2.69807	2.98643	3.25582	3.42975	3	3.69727	2.84047	3.07087	3.30025	2.76961	3.31695	2.69634	3.17259		58	2.25097	1.65838	2.36432	2.40448	2.15799	2.66417	7.97175	8.5757	8.95853	9.42885	8.17833	8.10711	10.2351	11.2779	8.65131	10.5455	10.0705	10.073		58	0.72701	0.714958	0.659584	0.665352	0.649351	0.645969	1.85635	1.61414	1.81619
60	3.03371	2.86334	2.29911	3.01099	2.74102	2.67068	3.40564	3.3871	3.14402	2.94715	3.48341	2.92543	2.93367	3.49398	2.55475	2.97619	2.98508	3.15663		60	2.32859	1.81325	2.32057	2.291	1.96121	2.37206	7.8125	8.62136	8.81389	8.99175	8.0367	8.20444	9.76341	11.3088	9.90826	9.98043	8.82545	9.00506		60	0.688554	0.666965	0.617647	0.655503	0.622474	0.625301	1.74897	1.60216	1.54397
62	3.12088	2.73109	2.37991	2.84553	3.16384	2.45283	2.97414	3.0425	3.09524	2.84314	3.43249	2.85444	2.7561	3.06413	2.72947	2.77251	2.91358	3.17848		62	2.41423	1.93262	2.1734	2.24553	1.93067	2.31536	7.60975	8.52284	8.49443	9.09256	7.88566	8.32731	9.74006	10.6371	9.29174	10.2321	10	8.99145		62	0.672704	0.657439	0.584468	0.642955	0.651659	0.549251	1.78178	1.62771	1.44509
64	3.39662	2.5	2.77185	2.83644	3.10036	2.41445	2.81574	2.79221	3.32016	2.69006	3.56985	2.69231	2.71186	2.9717	2.3741	2.55869	2.83163	3.1401		64	2.24242	1.8578	2.2168	2.15265	1.81197	2.22826	7.39214	8.31589	8.22321	9.24039	8.04386	8.23318	9.4164	10.8384	10.4604	10.0196	9.31338	9.69534		64	0.633124	0.637766	0.527756	0.601141	0.631462	0.493019	1.79511	1.58902	1.57088
66	3.44758	2.7163	2.98925	3.27935	2.63889	2.39411	3.42324	3.47458	3.58674	3.28	3.08889	2.55083	2.9064	3.18627	2.62136	2.94118	2.64563	3.01887		66	2.18602	1.86895	2.2168	2.19226	2.00517	2.3102	7.51169	7.76761	8.26642	9.32099	8.41285	7.92163	9.872	10.2959	9.58928	9.86139	9.30605	9.35252		66	0.589172	0.594616	0.542308	0.585987	0.565498	0.552044	1.95298	1.73153	1.73993
68	2.85992	2.85441	2.82908	2.88425	2.69551	2.33628	3.44758	3.34719	3.31418	2.68939	3.54167	2.70125	2.97362	2.71493	2.51765	2.51163	2.62019	3.23809		68	2.214	1.9126	2.23029	2.0551	2.03908	2.34268	7.43355	7.98206	7.68702	9.14783	7.86201	8.06616	9.36	10	9.54128	9.96055	9.34901	9.44742		68	0.579316	0.617912	0.524954	0.642127	0.545199	0.575185	1.89594	1.45101	1.70121
70	2.88136	2.79412	2.59259	2.88073	2.36246	2.6362	3.64341	3.02231	3.03704	2.73063	3.34025	2.70609	2.99754	2.72301	2.53521	2.68691	2.76284	3.3647		70	2.10724	1.92641	2.19708	2.20675	1.96069	2.34933	6.99208	7.73214	8.05749	8.69748	7.73367	7.51027	8.67176	9.23077	10.3008	9.06796	9.05263	8.90459		70	0.530246	0.609524	0.509577	0.535994	0.545897	0.572218	1.75824	1.48936	1.7303
72	2.693	2.46869	2.65537	2.72566	2.12575	2.65165	3.77176	3.02	2.66129	2.79359	3.6473	2.75685	3.11164	2.75626	2.69142	2.58993	2.62136	3.08924		72	2.05274	1.90623	2.17348	2.20833	2.02001	2.20347	7.06852	7.47331	7.96596	8.69967	7.70425	7.59585	9.45724	10.167	10.1667	8.98239	8.56891	9.00697		72	0.583602	0.632054	0.587201	0.573175	0.567082	0.556629	1.78147	1.50034	1.57456
74	2.89199	2.46978	2.97683	2.84746	2.28788	2.34506	3.46789	2.86	2.76252	2.80822	3.46614	2.83784	2.84722	2.99107	2.34783	2.44186	3.01266	3.22799		74	2.09794	2.06439	2.24254	2.21997	2.13138	2.34314	6.90416	7.47615	7.65796	7.88217	7.40439	7.54203	9.28222	9.31589	9.21568	9.25781	8.51786	7.8479		74	0.52613	0.64257	0.549948	0.542348	0.569468	0.569692	1.85242	1.55526	1.48736
76	2.49584	2.56579	2.44863	2.8754	2.41848	2.57377	2.94014	3.05243	2.58493	2.43631	3.40467	3.02365	2.67281	2.80353	2.64901	2.61062	2.99065	3.57631		76	1.94844	2.08167	2.23629	2.275	2.1301	2.32391	6.56406	7.45501	7.60365	7.912	7.04762	7.21963	8.71224	8.65462	9.12187	8.66667	8.52518	8.11418		76	0.537709	0.589286	0.562845	0.546763	0.603774	0.591982	1.67035	1.52716	1.49449
78	2.76144	2.416	2.6431	3.08176	2.30871	2.29329	3.09688	3.19343	2.54676	2.56716	3.32054	2.97297	2.45454	2.91029	2.79221	2.79545	2.68349	3.09091		78	1.95953	2.22712	2.2165	2.37059	2.1159	2.27691	5.99676	6.7438	7.30642	7.65032	6.95187	6.89417	9.27631	8.68952	8.97526	9.16497	8.80734	8.15217		78	0.552275	0.65202	0.566426	0.528006	0.571818	0.550492	1.70819	1.59341	1.65333
80	2.52664	2.38462	2.93638	2.82738	2.31722	2.5625	2.89076	2.96099	2.81938	2.61128	3.52362	3.05958	2.45536	2.7115	2.76231	2.57642	2.56757	2.89593		80	2.07046	2.21691	2.27376	2.45529	2.26731	2.48066	6.50494	6.43613	6.84294	7.02308	6.84171	6.94444	8.99361	8.778	8.67145	8.72549	8.46293	8.16434		80	0.594333	0.618233	0.581992	0.582216	0.567327	0.544678	1.5943	1.66765	1.61065
82	2.8866	2.78366	2.55887	2.74425	2.2343	2.31905	2.78049	3.3157	2.44928	2.4	3.33959	3.20273	2.49438	2.60593	2.51599	2.67108	2.48307	3.19383		82	2.01594	2.41753	2.25693	2.42453	2.20779	2.43675	6.26667	6.18284	6.60842	7	6.53333	6.73217	9.01153	8.60887	9.02574	8.96415	7.93677	8.12392		82	0.562414	0.647059	0.596049	0.564263	0.630295	0.536344	1.66776	1.73498	1.45033
84	2.63675	2.22376	2.39227	2.55814	2.48837	2.47657	2.61796	2.84734	2.36695	2.68226	2.92115	3.18113	2.94382	2.6087	2.82744	2.88793	2.57206	3.07527		84	1.96865	2.58079	2.25779	2.26766	2.27156	2.52185	6.1938	5.64142	6.39017	6.8595	6.22903	6.56674	9.56673	8.81049	9.01099	8.75251	8.58998	8.01394		84	0.583564	0.625648	0.614392	0.570737	0.598436	0.508593	1.64549	1.5919	1.50207
86	2.50643	2.44536	2.44635	2.6288	2.36047	2.25225	2.38889	2.93423	2.55525	2.52996	2.8433	3.56537	3.15673	2.77311	2.91939	3.01518	2.6253	3.20542		86	2.06739	2.69178	2.30867	2.4408	2.23248	2.47326	6.13601	5.67278	6.31141	6.43485	5.90517	6.46273	9.8725	9.69892	8.5331	8.60511	9.03042	7.93961		86	0.567595	0.71059	0.63981	0.596442	0.659452	0.515571	1.80318	1.60908	1.54814
88	2.83679	2.4183	2.32365	2.56313	2.43982	2.60192	2.56376	2.72581	2.81955	2.38095	2.82862	3.32378	2.98475	2.58403	2.89979	2.83582	2.47845	3.04255		88	2.14254	2.42908	2.40083	2.36396	2.35806	2.68682	5.85473	5.12283	6.29298	6.33684	6.18736	6.14765	9.51342	8.95706	8.09353	9.27711	8.22581	8.05217		88	0.634759	0.652174	0.652909	0.600549	0.688369	0.54082	1.84988	1.65681	1.47246
90	2.7771	2.24969	2.34615	2.61965	1.92926	2.25058	2.42581	3.07692	2.63158	2.63158	3.13131	3.13584	3.00439	2.67635	2.98539	2.80435	2.67094	2.7027		90	2.22368	2.64668	2.56463	2.33304	2.36767	2.72316	5.63777	5.3742	5.80158	6.12301	5.89298	6.27907	9.11038	8.6255	7.8777	9.31452	7.79896	8.3816		90	0.632164	0.694158	0.700508	0.584216	0.707002	0.564933	1.90266	1.60816	1.49542
92	2.39773	2.52747	2.42611	2.32426	2.07779	2.4442	2.38035	2.91793	2.48798	2.29548	3.31754	2.68852	3.2839	2.99578	3.13765	2.90043	2.52119	2.81116		92	2.46028	2.62119	2.54414	2.53527	2.41909	2.73844	5.15464	4.94229	5.60424	6.10734	5.74324	5.86364	9.45036	8.95062	8.4153	8.94	8.33027	8.00693		92	0.648998	0.633996	0.705324	0.64188	0.672154	0.623929	1.87534	1.79021	1.57843
94	2.94574	2.49423	2.18037	2.69788	2.12954	2.45161	2.41212	2.93078	2.1787	2.20888	2.77273	2.81654	3.37423	2.84849	2.66667	2.78243	3.08534	3.31967		94	2.31158	2.62405	2.08843	2.64199	2.497	2.77666	5.23873	5.26497	5.58522	5.91704	5.27599	5.93372	9.38811	8.41177	8.21747	8.62904	8.20327	7.92028		94	0.646698	0.685773	0.753613	0.684647	0.691291	0.577121	1.74504	1.69252	1.5479
96	2.7694	3.01446	2.08333	2.38353	2.01932	2.5052	2.17443	2.55373	2.43812	2.47219	2.92683	2.96703	3.2981	2.67717	2.92089	3.12102	3.40708	3.34719		96	2.37698	2.81638	2.56988	2.62043	2.72763	3.07631	5.19421	5.1146	5.38776	5.84664	5.29299	5.56098	8.89621	8.91615	7.77027	9.12602	8.3549	8.22414		96	0.696805	0.696876	0.665083	0.625	0.78125	0.607945	1.66417	1.60499	1.56772
98	2.53165	3	2.09677	2.31328	2.05829	2.36895	2.33256	2.75304	2.42924	2.22222	2.80116	2.74272	2.94239	3.09129	2.99799	3.34773	2.99363	3.22981		98	2.44262	2.83251	2.73773	2.61934	2.72692	2.99523	5.04476	4.98724	5.25147	5.54612	5.11427	5.40332	9.25989	8.69048	8.83211	9.47368	8.11723	7.78146		98	0.705521	0.716479	0.729131	0.734791	0.818892	0.652174	1.77724	1.57018	1.62675
100	2.56972	2.68828	2.11518	2.6114	2.02465	2.32195	2.32426	2.29114	2.59976	2.28469	2.85285	2.60817	3.34052	3.25	3.03213	3.34071	3.46068	3.23171		100	2.47981	3.08158	2.07812	2.61963	2.82887	3.14611	5.15438	4.82019	5.16976	5.56163	5.01242	5.33969	8.91192	8.97119	8.20789	9.64509	8.76636	8.223		100	0.701933	0.760014	0.77106	0.757837	0.81431	0.691802	1.80057	1.6286	1.6519
n=3
DFCI161																	EBC-1																	HCC827GR6
Time (hr)	DMSO					GEF					CRIZ						Time (hr)	DMSO					GEF					CRIZ						Time (hr)	DMSO					GEF					CRIZ
0	5.90758	6.29779	6.39927	4.79746	5.90469	5.80152	6.56115	6.37154	6.5264	6.3476	6.36769	6.42506	5.6821	7.16118	7.73094		0	2.13478	2.1867	1.86882	2.45124	2.51026	1.79612	2.20153	2.19294	1.66528	2.18818	1.6213	2.10784	1.72477	1.78719	2.36745		0	2.43177	2.35623	2.21297	1.99083	2.95626	2.60711	2.20067	2.69079	1.89717	2.35728	2.52536	2.13884	1.99495	2.30471	2.40316
2	5.0188	4.96659	4.7095	3.96037	4.74485	4.65948	5.34148	5.06366	5.18243	5.97534	5.2809	5.95879	5.09354	5.61171	6.9348		2	1.44436	1.03981	1.31789	1.77966	1.56474	1.45552	1.05415	0.992189	1.24711	2.15749	1.07379	0.887326	0.767965	1.07842	0.955722		2	1.74921	1.39191	1.06872	1.40233	1.87311	2.20193	1.14478	1.68749	0.796877	1.23707	2.15219	1.20521	1.18917	1.24687	1.12676
4	4.31913	4.17474	4.2392	3.44728	4.25767	4.23137	5.05499	4.41453	4.88594	5.29382	5.55771	6.17533	5.58526	5.99611	6.78369		4	1.20819	1.2127	0.832182	1.61521	1.18012	1.16586	1.17568	1.1359	1.50855	1.25649	1.02435	0.902477	0.760566	0.825506	0.717121		4	1.08285	0.844683	0.876219	1.25498	1.02674	1.13791	0.945764	0.641344	0.698857	1.12607	1.35474	1.04549	0.913793	1.52571	0.742124
6	3.85824	3.85722	3.77061	3.12758	3.97489	3.99686	4.78168	4.27297	4.60197	4.89466	5.23412	6.48633	5.92318	6.35433	6.58889		6	1.11086	1.08221	0.604873	1.29223	0.889939	0.933502	0.740581	0.910451	0.902567	1.03112	0.881271	0.687609	0.638767	0.871548	0.707298		6	0.984795	0.742049	0.657709	0.754157	0.784425	0.732799	0.697956	0.613442	0.631218	1.09289	1.18975	0.898763	0.963771	1.34957	0.710651
8	3.57438	3.47266	3.65418	3.12285	3.64156	4.06718	4.87103	4.25678	4.6786	4.68694	5.53118	6.1917	6.26254	5.97153	6.9255		8	0.714933	0.724837	0.648854	0.82556	0.923232	0.848715	1.01562	0.983601	0.859641	0.891414	0.748884	0.859074	0.782794	0.925935	0.606975		8	1.02374	0.541503	0.442855	0.483568	0.573509	0.644842	0.707997	0.733455	0.429476	0.724077	1.05462	0.81883	0.764852	1.27202	0.713639
10	3.55333	3.21414	3.53225	3.14041	3.531	3.91606	4.80531	3.86869	4.38031	4.69608	5.86076	5.84013	6.06108	5.97995	6.81037		10	0.707178	0.549488	0.363187	0.886398	0.705468	0.620747	0.701652	0.582668	0.725021	0.919304	0.925201	0.953102	0.784647	0.940335	0.659279		10	0.8845	0.707664	0.397276	0.44843	0.706267	0.721429	0.57831	0.640632	0.50667	0.757817	0.74186	0.868054	0.604072	1.0607	0.639013
12	3.36448	3.18964	3.20792	3.24762	3.2553	3.83257	4.74686	3.75026	4.22575	4.74132	5.5733	6.10033	6.38309	6.05018	7.1945		12	0.459216	0.557156	0.370503	0.741243	0.648064	0.657024	0.577912	0.60948	0.736061	0.662832	0.852743	1.00954	0.729472	0.91323	0.782816		12	0.607282	0.577346	0.504864	0.405984	0.54491	0.611623	0.412101	0.586985	0.498198	0.704958	0.634257	0.736454	0.513706	1.01984	0.737149
14	3.26418	3.14212	3.0251	2.85577	3.14241	3.78502	4.31822	3.80043	4.12526	4.89152	5.919	6.45344	6.51009	6.35838	7.03799		14	0.586575	0.450982	0.336352	0.778595	0.533832	0.628349	0.599246	0.515169	0.671616	0.630753	0.868441	0.907167	0.84846	0.857196	0.757655		14	0.515269	0.529126	0.387454	0.31524	0.555013	0.603276	0.439431	0.512995	0.443932	0.802996	0.688792	0.70171	0.497542	0.777845	0.754822
16	3.29891	2.9289	2.83423	2.74282	3.04908	3.74517	4.29992	3.62598	3.98666	4.93142	5.99721	5.87873	6.86025	6.55731	6.96477		16	0.6377	0.486029	0.293795	0.74143	0.571341	0.581917	0.505028	0.464212	0.625807	0.580363	0.864974	0.948079	0.869491	0.977004	0.791805		16	0.553572	0.485338	0.366936	0.421273	0.503944	0.559986	0.477628	0.508054	0.369169	0.776492	0.650296	0.779383	0.577796	0.754742	0.667432
18	3.05893	2.87502	2.77107	2.70945	3.18035	3.70625	4.40872	3.56837	4.06435	5.09938	6.14042	6.39198	6.88284	6.99694	7.03999		18	0.519196	0.425499	0.367619	0.58611	0.47623	0.590572	0.546361	0.497558	0.659843	0.551333	0.911064	0.844172	0.967356	0.883514	0.935189		18	0.530871	0.539684	0.355268	0.323421	0.467441	0.530427	0.562705	0.556365	0.387953	0.698693	0.68158	0.696052	0.582447	0.790969	0.595009
20	3.16509	2.69926	2.75902	2.63068	3.17278	3.69472	4.24474	3.74271	4.22461	4.74827	6.47511	6.83362	7.07242	7.01182	7.63933		20	0.538655	0.381131	0.405362	0.619325	0.508841	0.634553	0.590464	0.461713	0.610655	0.650961	1.2289	0.951497	1.09	0.971058	1.13155		20	0.453463	0.495763	0.3639	0.302194	0.418708	0.4902	0.622519	0.510005	0.427819	0.747191	0.634815	0.668717	0.602392	0.689775	0.626898
22	3.078	2.64681	2.74471	2.61587	3.09911	3.72715	4.2379	3.72998	4.27445	4.83182	6.70903	7.08262	7.82996	7.12018	7.64916		22	0.507769	0.459599	0.449792	0.599726	0.474578	0.711915	0.557057	0.529134	0.610633	0.5666	1.22423	1.10769	1.20907	1.11232	1.28673		22	0.468072	0.452334	0.331908	0.33155	0.44619	0.496761	0.643178	0.455414	0.480906	0.655239	0.623461	0.573835	0.570903	0.579025	0.557668
24	3.18548	2.54523	2.68127	2.45024	3.09675	3.84326	4.26832	3.91978	4.36224	4.74485	7.18477	7.13399	7.26306	7.28214	8.17498		24	0.481705	0.408415	0.471325	0.582376	0.533003	0.71147	0.612506	0.54915	0.604878	0.668576	1.27952	1.41613	1.34749	1.11556	1.34059		24	0.422138	0.418914	0.35796	0.306561	0.459534	0.485255	0.596319	0.493024	0.490938	0.690511	0.639204	0.593796	0.577451	0.641335	0.521369
26	3.02879	2.60714	2.51664	2.50075	3.11496	3.87542	4.21066	4.03709	4.3483	4.85206	7.23277	7.4718	7.94904	7.86661	8.00272		26	0.50026	0.409586	0.486856	0.721299	0.474785	0.750867	0.547101	0.603681	0.626576	0.630112	1.50815	1.57452	1.44806	1.37283	1.56655		26	0.429385	0.459503	0.338097	0.356376	0.449857	0.457153	0.684653	0.469097	0.439113	0.733008	0.610856	0.57889	0.616767	0.620151	0.499124
28	2.93562	2.43053	2.45831	2.4087	3.13325	3.8475	4.38467	3.78183	4.33375	4.77545	7.64841	7.20495	7.84316	8.26641	8.01496		28	0.5168	0.425867	0.45865	0.609949	0.369209	0.751413	0.514969	0.632953	0.570741	0.70652	1.78667	1.73416	1.77315	1.56126	1.78501		28	0.393498	0.458304	0.350215	0.3154	0.425943	0.463636	0.650308	0.489745	0.442493	0.757774	0.611091	0.587431	0.600346	0.633429	0.522478
30	2.90406	2.35937	2.48287	2.35703	2.87141	3.98749	4.36484	3.95235	4.394	5.13647	8.12332	7.67362	8.37529	8.46878	8.68473		30	0.500705	0.43947	0.449739	0.643037	0.391574	0.787384	0.556319	0.62089	0.597491	0.693723	1.86888	1.859	2.17434	1.735	1.97399		30	0.412239	0.464748	0.388575	0.328755	0.446176	0.483435	0.646377	0.499336	0.4741	0.871452	0.623562	0.527297	0.599662	0.641851	0.50409
32	2.90394	2.42101	2.49614	2.35681	2.97789	4.09337	4.37128	4.0112	4.39441	5.26816	8.61394	8.23805	8.76112	8.94779	8.66324		32	0.518211	0.448157	0.40805	0.605285	0.362738	0.777167	0.561156	0.594117	0.6186	0.685687	2.60353	2.24595	2.39955	2.32652	2.49097		32	0.42299	0.476652	0.398821	0.358233	0.435233	0.53174	0.654302	0.469995	0.511682	0.845783	0.582589	0.473324	0.613018	0.58622	0.520595
34	2.86764	2.41342	2.56938	2.55124	3.09928	4.09632	4.60694	4.06477	4.5128	5.28846	8.59882	8.00354	8.89157	9.50045	9.20126		34	0.456366	0.412273	0.422793	0.578766	0.326941	0.683005	0.659204	0.701204	0.597018	0.712981	3.07483	2.81673	2.84414	2.62147	2.91073		34	0.461545	0.431521	0.4237	0.365862	0.435125	0.53139	0.647817	0.449059	0.528817	0.788383	0.559988	0.493642	0.569031	0.620728	0.500554
36	2.94234	2.5512	2.56895	2.58683	2.93594	4.25486	4.38047	4.08074	4.4753	5.31618	8.99406	8.53654	9.23645	9.90362	10.063		36	0.458015	0.425154	0.373593	0.498836	0.417228	0.689353	0.615204	0.649585	0.596486	0.73865	3.57564	3.26552	3.36526	3.13786	3.42634		36	0.474452	0.447776	0.511049	0.421071	0.450098	0.498175	0.652098	0.481798	0.572797	0.760561	0.598109	0.490208	0.565042	0.646876	0.566579
38	2.83414	2.52208	2.54641	2.86165	2.82115	4.15947	4.48022	4.28292	4.31583	5.38934	9.47109	8.61211	9.56228	9.89444	9.91197		38	0.425406	0.424113	0.439955	0.453865	0.378704	0.779959	0.662524	0.676996	0.574079	0.791465	4.41213	3.78699	4.2074	3.87661	4.15949		38	0.488588	0.425081	0.507065	0.408961	0.41869	0.53697	0.603227	0.527082	0.595517	0.6529	0.575719	0.438162	0.495341	0.608072	0.533253
40	2.88994	2.5362	2.46387	2.57416	2.63963	4.20383	4.5372	4.35126	4.44803	5.40115	9.46299	9.07984	9.37551	10.1459	10.0496		40	0.432785	0.413522	0.417742	0.52275	0.395215	0.773166	0.723268	0.684226	0.634158	0.808825	5.32811	4.7031	4.80922	4.64691	4.84687		40	0.460849	0.495311	0.514915	0.451636	0.509282	0.528489	0.603846	0.514363	0.640473	0.680547	0.581042	0.485642	0.501477	0.630228	0.56725
42	2.82563	2.50561	2.43765	2.50542	2.72604	4.32441	4.58018	4.36956	4.51802	5.53799	9.81926	9.49792	9.94704	10.3351	10.1652		42	0.470166	0.402959	0.431043	0.5094	0.385435	0.756196	0.691328	0.723725	0.668456	0.863923	6.13414	5.46418	5.69541	5.36675	5.83872		42	0.473279	0.548326	0.516076	0.389143	0.488466	0.543243	0.555438	0.510464	0.634473	0.717479	0.555716	0.504678	0.482589	0.619412	0.528875
44	2.70351	2.52628	2.37678	2.48595	2.85801	4.24772	4.76632	4.57762	4.59765	5.77319	10.0787	9.77248	9.90477	11.8766	10.8213		44	0.43397	0.427596	0.42938	0.477131	0.397451	0.785367	0.697143	0.766097	0.660647	0.877461	6.94401	6.50682	6.72121	6.55555	6.83006		44	0.470979	0.476375	0.541963	0.413705	0.459509	0.585035	0.576463	0.558404	0.705691	0.735806	0.596006	0.491662	0.486425	0.57979	0.559064
46	2.72703	2.61329	2.50457	2.4369	2.7337	4.28169	4.69535	4.44982	4.5098	5.73801	10.2515	10.1456	9.39934	10.9673	10.873		46	0.452226	0.402913	0.424456	0.496182	0.342065	0.764331	0.695889	0.787112	0.732935	0.861318	8.15944	7.60278	7.87215	7.69075	8.41412		46	0.482404	0.446409	0.525617	0.389926	0.504825	0.574666	0.633121	0.568581	0.680695	0.758779	0.566373	0.517535	0.484472	0.574829	0.543637
48	2.7407	2.55281	2.51191	2.52164	2.70024	4.32915	4.71486	4.59008	4.53178	5.56068	9.94692	10.5964	9.74283	11.4619	10.7196		48	0.426066	0.406026	0.464797	0.481006	0.39098	0.847776	0.71567	0.735424	0.658487	0.871327	9.28279	9.11083	9.11934	9.35977	9.75221		48	0.463539	0.467078	0.568813	0.419727	0.468356	0.574998	0.613796	0.5928	0.643714	0.767786	0.542131	0.531152	0.452978	0.57424	0.515218
50	2.6715	2.58291	2.51558	2.5216	2.68555	4.22446	4.74075	4.71851	4.4577	5.65311	10.8304	10.8611	9.94254	11.2103	10.6202		50	0.471613	0.395655	0.454709	0.480614	0.370421	0.879737	0.719371	0.778757	0.666239	0.859446	10.9963	10.6228	10.8595	10.5129	11.7993		50	0.473949	0.495021	0.56998	0.419106	0.444292	0.614277	0.622074	0.596496	0.692934	0.830139	0.569613	0.522694	0.480387	0.57957	0.509596
52	2.68492	2.68211	2.46671	2.54056	2.75094	4.35137	4.67161	4.66202	4.57386	5.61052	11.6669	11.5216	10.9732	11.7087	10.9902		52	0.495547	0.403678	0.428178	0.481772	0.412442	0.922812	0.730183	0.735949	0.648695	0.86305	12.8055	12.0621	12.5125	12.5909	13.29		52	0.417101	0.49264	0.570018	0.386216	0.495284	0.661585	0.643406	0.565569	0.682326	0.849123	0.56348	0.49741	0.48785	0.568162	0.505703
54	2.63026	2.7488	2.52361	2.63059	2.72082	4.27968	4.70588	4.66202	4.61138	5.60391	11.5998	11.3205	11.642	12.2454	11.2794		54	0.445293	0.380966	0.441574	0.485402	0.390577	0.866931	0.647082	0.707519	0.642888	0.764443	13.9412	13.9754	14.154	14.2436	14.7104		54	0.4053	0.462082	0.585105	0.403	0.491008	0.643152	0.682692	0.627973	0.712818	0.863887	0.557034	0.456344	0.485464	0.547185	0.496887
56	2.64483	2.65264	2.50679	2.70791	2.6566	4.44447	4.71301	4.58474	4.62432	5.79287	12.2172	11.2992	11.5111	12.663	11.7462		56	0.464276	0.376327	0.46671	0.475923	0.405195	0.910348	0.73305	0.689223	0.722585	0.848573	15.4326	15.3033	15.9808	16.4015	16.8916		56	0.434479	0.459787	0.593351	0.417639	0.461616	0.677563	0.72092	0.696351	0.723138	0.868409	0.529371	0.478092	0.551529	0.561114	0.51014
58	2.63777	2.68937	2.64191	2.6565	2.78692	4.28063	4.61785	4.58043	4.49933	5.64398	12.148	12.1273	12.0561	13.3087	12.9514		58	0.418844	0.390483	0.447524	0.486558	0.41927	0.89642	0.742325	0.737468	0.670174	0.880702	17.5972	17.2508	17.6564	18.9073	18.9613		58	0.401194	0.47227	0.612179	0.384023	0.484751	0.724993	0.709711	0.750215	0.699665	0.900217	0.550995	0.450332	0.556845	0.531202	0.558673
60	2.63902	2.68182	2.6587	2.62708	2.65477	4.34953	4.59722	4.82063	4.72839	5.63868	12.6776	11.8481	11.7362	12.5638	12.2067		60	0.39654	0.425892	0.47974	0.501289	0.411871	0.934869	0.735605	0.748198	0.644054	0.878494	18.9703	18.8419	18.8894	20.3985	19.6666		60	0.425194	0.480012	0.68551	0.393475	0.545625	0.750612	0.689727	0.707725	0.714105	0.936588	0.521196	0.464132	0.546103	0.503444	0.602051
62	2.46836	2.69685	2.5857	2.53671	2.61842	4.11599	4.58325	4.79076	4.50215	5.7723	12.6488	12.0695	11.6562	13.2696	12.2492		62	0.42581	0.424443	0.51388	0.518058	0.429279	0.918457	0.794959	0.720578	0.732506	0.87816	20.5637	20.9487	21.0103	23.1769	21.5452		62	0.394574	0.535666	0.672427	0.404814	0.549734	0.805248	0.736383	0.814356	0.752458	0.984363	0.530745	0.502169	0.573817	0.522984	0.605761
64	2.60843	2.69354	2.57794	2.55952	2.6755	4.20461	4.46761	4.72326	4.61066	5.75362	12.3373	11.9529	12.9924	13.5331	12.7693		64	0.392312	0.451313	0.522664	0.501492	0.411096	0.889416	0.757688	0.69564	0.680354	0.894479	22.0144	22.1051	22.7781	23.9268	23.3724		64	0.404351	0.519469	0.684364	0.40657	0.569047	0.777177	0.712876	0.808165	0.716038	1.0525	0.524161	0.496001	0.582242	0.510647	0.61564
66	2.76691	3.4365	2.56098	2.60373	2.62828	4.1582	4.32128	4.60912	4.53541	5.667	12.9635	12.5962	12.0565	13.805	13.2958		66	0.36395	0.41854	0.485943	0.530617	0.441709	0.864432	0.782902	0.710554	0.686857	0.902957	23.906	23.695	24.1298	24.8383	24.44		66	0.423793	0.50004	0.678295	0.381795	0.580426	0.79919	0.723034	0.851961	0.729792	1.08976	0.52549	0.51132	0.596923	0.54343	0.631249
68	2.76573	2.65208	2.72623	2.5149	2.58806	4.10932	4.29713	4.74929	4.6529	5.60744	13.5248	12.7965	12.1893	14.4353	13.3731		68	0.410409	0.434686	0.505846	0.539662	0.430291	0.87081	0.786807	0.755543	0.688084	0.885867	24.8313	25.4831	24.4763	26.0238	24.7542		68	0.425096	0.516496	0.683924	0.393129	0.551696	0.810548	0.786819	0.850319	0.74682	1.15055	0.517765	0.595356	0.596767	0.57441	0.675467
70	2.82125	2.54979	2.69597	2.56236	2.74449	4.10815	4.38899	4.59068	4.56956	5.54742	13.6999	13.2497	13.0668	14.3389	13.4211		70	0.438709	0.44875	0.484342	0.524308	0.440914	0.871933	0.767174	0.764619	0.734716	0.878433	25.6514	25.9028	25.4943	26.5209	26.0008		70	0.468435	0.534662	0.700619	0.414036	0.553578	0.9357	0.781023	0.931038	0.81624	1.2573	0.557394	0.580846	0.685526	0.596527	0.667757
72	2.93462	2.67534	2.6164	2.62015	2.77124	4.17709	4.38128	4.43862	4.72914	5.53719	14.5178	14.1409	14.52	15.1436	14.3723		72	0.438471	0.458846	0.481921	0.516717	0.424475	0.914053	0.8148	0.821388	0.784831	0.887754	27.0358	28.1287	26.2395	27.7887	27.2699		72	0.464841	0.568715	0.721017	0.453511	0.576517	0.910538	0.85855	0.960341	0.833641	1.31999	0.600636	0.62358	0.655602	0.616225	0.698236
74	2.89222	2.74267	2.63491	2.71147	2.75859	4.18594	4.19528	4.43997	4.65712	5.6411	13.6674	14.8549	13.5176	15.3925	14.4379		74	0.4537	0.450899	0.500011	0.527769	0.486461	0.977501	0.858373	0.80137	0.796276	0.915705	28.2798	28.9664	26.885	28.8629	27.7388		74	0.472659	0.557107	0.718314	0.441029	0.629031	0.988568	0.852382	0.995348	0.864979	1.25364	0.590744	0.708099	0.697858	0.633502	0.69754
76	2.867	2.71275	2.63614	2.70948	2.78337	4.35692	4.30773	4.52644	4.6498	5.55552	14.0378	14.1616	13.849	15.7142	16.1214		76	0.49134	0.449858	0.54628	0.613377	0.545914	1.044	0.828574	0.818342	0.832067	0.915122	28.5055	29.8534	27.6961	30.0878	28.4666		76	0.478525	0.571867	0.736405	0.478774	0.663442	0.991078	0.920648	1.07234	0.971461	1.34636	0.600344	0.669452	0.676388	0.644394	0.744241
78	2.98482	2.85549	2.79355	2.80946	2.86938	4.49731	4.19527	4.49785	4.6482	5.39382	14.469	13.9416	14.074	15.1049	16.6089		78	0.566429	0.462905	0.563923	0.625653	0.517642	1.04235	0.84292	0.874051	0.826006	0.914327	29.9075	30.304	28.8936	30.6626	29.5792		78	0.506128	0.583162	0.753878	0.471263	0.678987	1.04769	0.946355	1.14308	1.03925	1.35487	0.586356	0.700243	0.689215	0.661054	0.831129
80	3.06079	2.90434	2.93166	2.8166	2.9502	4.58832	4.46617	4.61358	4.81341	7.11665	15.0721	15.0137	15.246	16.2046	16.4983		80	0.566882	0.503294	0.565072	0.677757	0.51671	1.08265	0.903484	0.88267	0.870785	1.00685	30.6479	30.5857	29.3595	30.7573	29.0421		80	0.522962	0.61442	0.775356	0.481582	0.691672	1.20791	0.971862	1.16353	1.13493	1.46147	0.604676	0.712951	0.68884	0.673684	0.811419
82	3.19633	3.07785	3.03694	2.89738	3.12003	4.68291	4.6228	4.91789	4.71149	5.58991	15.0481	15.9805	15.5175	17.5297	17.807		82	0.605499	0.535278	0.616572	0.719323	0.596113	1.11152	0.913457	0.955336	0.902243	1.01832	30.576	31.8152	30.2228	31.4676	30.2598		82	0.575503	0.660276	0.790141	0.532609	0.698583	1.28218	1.04773	1.24203	1.19298	1.58829	0.633074	0.780053	0.688229	0.714667	0.866147
84	3.2642	3.1337	3.18408	2.98344	3.28186	4.81204	4.69592	4.81616	4.55976	5.63342	15.832	15.2852	15.7003	16.7481	17.6532		84	0.649967	0.572604	0.654751	0.78567	0.598886	1.16437	0.961931	0.986527	0.967998	1.0618	31.4755	31.2979	30.35	31.2695	30.0292		84	0.579872	0.629272	0.818887	0.550122	0.666156	1.39053	1.11827	1.2852	1.29146	1.64844	0.646419	0.809107	0.699968	0.698274	0.823954
86	3.4732	3.31134	3.28654	3.09316	3.41775	4.87087	4.90256	4.9887	4.90942	5.81018	15.6745	16.6532	16.551	17.8026	18.1242		86	0.677711	0.584682	0.690539	0.841088	0.626466	1.22632	1.01355	0.975827	1.00524	1.12243	31.6588	32.0769	30.804	31.6602	30.936		86	0.617244	0.636662	0.832522	0.515406	0.693493	1.43185	1.1567	1.40785	1.41361	1.69409	0.671656	0.800663	0.70034	0.73212	0.8376
88	3.54441	3.38617	3.24756	3.37971	3.44818	5.13871	5.10231	5.22866	4.88809	5.71143	16.7941	15.6588	16.3365	16.5694	17.4518		88	0.766495	0.641548	0.724702	0.838755	0.643214	1.24046	1.0644	1.03549	0.99552	1.15438	31.2846	31.7162	30.9229	31.2189	31.0654		88	0.694607	0.73491	0.850047	0.553663	0.752659	1.47932	1.11726	1.44805	1.55636	1.69874	0.68884	0.794913	0.719742	0.780176	0.926247
90	3.95094	3.55172	3.47506	3.71929	3.74926	5.35614	5.42648	5.46204	5.22257	6.04803	16.3778	16.874	16.1188	17.2731	18.1416		90	0.827549	0.680816	0.760966	0.967647	0.702084	1.339	1.17568	1.07238	1.0176	1.18703	31.3113	32.3895	31.308	31.7622	31.9423		90	0.75337	0.747846	0.848694	0.600595	0.773529	1.55651	1.26354	1.49884	1.68923	1.89101	0.700474	0.832607	0.756137	0.847006	0.963191
92	4.04671	3.86358	3.67313	3.77039	4.09057	5.38143	5.45238	5.68195	5.64503	6.20506	17.1614	16.3036	16.6505	17.666	18.3694		92	0.890313	0.77477	0.86562	0.997467	0.750505	1.34646	1.21429	1.1818	1.06651	1.26263	31.6466	32.2888	31.5961	31.5791	31.9679		92	0.7901	0.794687	0.893456	0.669731	0.869164	1.67776	1.42026	1.66218	1.91169	2.04576	0.77687	0.916251	0.853629	0.832033	1.05855
94	4.0811	4.04429	3.68354	3.97494	3.98224	5.61014	5.66793	5.80029	5.53576	6.86397	15.9818	17.1869	16.6542	17.6806	19.5506		94	0.896142	0.79274	0.948779	0.999895	0.82901	1.43724	1.28874	1.27575	1.14827	1.37998	32.0313	32.8873	32.0367	31.9233	32.798		94	0.881737	0.83506	0.911763	0.720874	0.849756	1.75703	1.46469	1.80605	2.01847	2.1124	0.826284	0.909839	0.887921	0.919935	1.13514
96	4.10707	3.85537	3.97279	3.88747	3.89812	5.62116	5.65308	5.70662	5.82996	6.58089	16.2367	16.3736	16.1001	17.1363	18.6237		96	0.940903	0.873478	1.0581	1.07105	0.915029	1.53183	1.46987	1.33374	1.29034	1.46518	31.918	32.1605	31.1333	32.4746	32.065		96	0.91083	0.934653	1.03991	0.803225	0.964158	2.07463	1.70047	2.03363	2.25191	2.33281	0.891983	0.974014	0.917908	0.957551	1.1566
98	4.40394	4.09902	4.0993	4.2829	4.16094	6.3826	6.03848	6.3137	6.21128	7.2545	17.8108	18.2555	16.9086	18.3177	20.098		98	0.997583	0.931675	1.14066	1.1506	1.02998	1.55848	1.54275	1.39324	1.36103	1.53514	31.6698	33.3312	32.225	33.5385	32.5868		98	0.966321	0.95892	1.11817	0.832172	0.974191	2.17733	1.72714	2.16196	2.34289	2.50926	0.945501	1.03612	0.937372	1.04128	1.18137
100	4.45489	4.14964	4.10862	4.51203	4.60723	6.41748	6.55882	6.38207	6.21825	7.46877	17.5806	18.6223	17.7801	19.9593	19.5742		100	1.07641	1.04492	1.20595	1.1932	1.09634	1.70912	1.53299	1.53024	1.40936	1.61382	31.8653	32.9738	32.2013	33.6494	33.1219		100	1.0374	1.03886	1.17853	0.964218	1.0512	2.35976	1.94228	2.23773	2.47097	2.64302	0.989384	1.01575	0.983435	1.02956	1.1657
[truncated: 9 more columns]

## Sheet: Fig. 3A
Normalized p85/ERBB3 Dimerization Frequency
	DFCI81					DFCI161					HCC827				HCC827GR6
DMSO	1	1	1		DMSO	1	1	1		DMSO	1	1		DMSO	1
GEF	0.78028	1.01281	1.25394		GEF	1.05572	1.12251	0.771541		GEF	0.596711	0.400633		GEF	0.685902
CRIZ	0.508739	0.31085	0.313287		CRIZ	0.588788	0.613864	0.37347		CRIZ	1.00446	1.03764		CRIZ	1.02692
G+C	0.46297	0.226178	0.277651		G+C	0.448955	0.495635	0.30166		G+C	0.330209	0.640866		G+C	0.448073

## Sheet: Fig. 3B
IC50 (μM)
DFCI81
	Gefitinib			Crizotinib			1 uM Crizotinib + Gefitinib
BSA	10	10	10	0.0437787	0.0388985	0.0462752
HGF	10	10	10	0.0364845	0.0283522	0.0325694
NRG	10	10	10	3.94699	3.65266	3.91459	0.00764845	0.0101517	0.00832442
DFCI161
	Gefitinib			Crizotinib			1 uM Crizotinib + Gefitinib
BSA	10	10	10	0.00764906	0.00749251	0.0068583
HGF	10	10	10	0.0168212	0.0132025	0.0126173
NRG	10	10	10	0.999065	0.811911	0.897301	0.00183585	0.00153478	0.00253023

## Sheet: Fig. 4B
Actin-Normalized EGFR mRNA Expression
81			161			307			202			007			649			282			243
0.975104	0.736875	1.51876	1.79427	1.76439	1.70228	1.12995	1.13919	1.14912	1.40223	1.40146	1.41888	0.243782	0.220354	0.25328	0.221479	0.240543	0.238947	4.69266	4.65461	4.74322	8.82744	8.71564	7.99865
1.21994	0.871087	0.941024	1.02934	0.981456	0.949209	1.13711	1.15456	1.2058	1.61966	1.66302	1.69592	0.4877	0.572692	0.532355				5.95227	5.99107	6.11273	9.10196	9.04766	8.54047
0.769331	0.981994	0.874518	1.17242	1.1305	1.03653	1.19869	1.18967	1.25559

## Sheet: Fig. 4C
Cell Line	EGFR:MET Transcript Ratio	Crizotinib IC50
H1975	1.34608	4.22106
H3255	15.0601	2.7062
PC9	15.6813	2.39582
HCC827	9.69676	6.35319
HCC827GR6	1.20749	3.43544
DFCI81	0.093032	0.000770981
DFCI161	0.360048	0.00231831
EBC-1	0.075524	0.00880755
H1993	0.490365	0.130707

[truncated: 44 more sheets: Fig. 4D, Fig. 4E, Fig. 4F, Fig. 5A, Fig. 5B, Fig. 5E, Fig. 5F, Fig. 5G, Fig. 6A, Fig. 6C, Fig. S1C, Fig. S1D, Fig. S2A, Fig. S2C, Fig. S2D, Fig. S3A, Fig. S3B, Fig. S3C, Fig. S3D, Fig. S3E …]
